# Supplementary material for: Long-Term Observation of Mixing States and Sources of Vanadium-Containing Single Particles from 2020 to 2021 in Guangzhou, China
Source: Toxics. 2023 Mar 31;11(4):339. doi: 10.3390/toxics11040339 (PMC10144789; doi:10.3390/toxics11040339)
Supplement: Supplementary file 1 [file toxics-11-00339-s001.zip]

Archive with 1 entries (1 files):
- toxics-2304988-supplementary.pdf
